# Supplementary material for: The Emotional Universe of Nonbinary Parents: A Hermeneutic Study
Source: Healthcare (Basel). 2025 Jun 18;13(12):1467. doi: 10.3390/healthcare13121467 (PMC12193258; doi:10.3390/healthcare13121467)
Supplement: Supplementary file 1 [file healthcare-13-01467-s001.zip]

Archive with 1 entries (1 files):
- healthcare-3657919-supplementary.pdf
